# Supplementary material for: In Vitro Effects of PRP, Ozonized PRP, Hyaluronic Acid, Paracetamol, and Polyacrylamide on Equine Synovial Fluid-Derived Mesenchymal Stem Cells
Source: Life (Basel). 2025 Oct 4;15(10):1558. doi: 10.3390/life15101558 (PMC12565166; doi:10.3390/life15101558)
Supplement: Supplementary file 1 [file life-15-01558-s001.zip]

Archive with 1 entries (1 files):
- life-3880854-supplementary.pdf
